# Supplementary material for: The Use of Levosimendan after Out-of-Hospital Cardiac Arrest and Its Association with Outcome—An Observational Study
Source: J Clin Med. 2022 May 6;11(9):2621. doi: 10.3390/jcm11092621 (PMC9103888; doi:10.3390/jcm11092621)
Supplement: Supplementary file 1 [file jcm-11-02621-s001.zip]

Archive with 3 entries (3 files):
- Table S1a,b.pdf
- Table S2a,b.pdf
- Table S3a,b.pdf
